# Supplementary material for: A versatile toolkit for CRISPR-Cas13-based RNA manipulation in Drosophila
Source: Genome Biol. 2020 Nov 17;21:279. doi: 10.1186/s13059-020-02193-y (PMC7670108; doi:10.1186/s13059-020-02193-y)
Supplement: Supplementary file 2 — Additional file 2: Table S1. Drosophila codon-optimized Cas13 variants. [file 13059_2020_2193_MOESM2_ESM.xlsx]

## Sheet: Sheet1
Table S1: Drosophila codon-optimized Cas13 variants
Name	CAI	ENC	%GC	%AT	Sequence
LwaCas13a	0.877	25	48.2	51.8	ATGAAAGTGACCAAGGTCGACGGCATCAGCCACAAGAAGTACATCGAAGAGGGCAAGCTCGTGAAGTCCACCAGCGAGGAAAACCGGACCAGCGAGAGACTGAGCGAGCTGCTGAGCATCCGGCTGGACATCTACATCAAGAACCCCGACAACGCCTCCGAGGAAGAGAACCGGATCAGAAGAGAGAACCTGAAGAAGTTCTTTAGCAACAAGGTGCTGCACCTGAAGGACAGCGTGCTGTATCTGAAGAACCGGAAAGAAAAGAACGCCGTGCAGGACAAGAACTATAGCGAAGAGGACATCAGCGAGTACGACCTGAAAAACAAGAACAGCTTCTCCGTGCTGAAGAAGATCCTGCTGAACGAGGACGTGAACTCTGAGGAACTGGAAATCTTTCGG…
CasFA-01	1	20	52	48	ATGAAGGTGACCAAGGTGGATGGCATCAGCCACAAGAAGTACATCGAGGAGGGCAAGCTGGTGAAGAGCACCAGCGAGGAGAACCGCACCAGCGAGCGCCTGAGCGAGCTGCTGAGCATCCGCCTGGATATCTACATCAAGAACCCCGATAACGCCAGCGAGGAGGAGAACCGCATCCGCCGCGAGAACCTGAAGAAGTTCTTCAGCAACAAGGTGCTGCACCTGAAGGATAGCGTGCTGTACCTGAAGAACCGCAAGGAGAAGAACGCCGTGCAGGATAAGAACTACAGCGAGGAGGATATCAGCGAGTACGATCTGAAGAACAAGAACAGCTTCAGCGTGCTGAAGAAGATCCTGCTGAACGAGGATGTGAACAGCGAGGAGCTGGAGATCTTCCGC…
CasFA-02	0.941	23	50.2	49.8	ATGAAGGTGACCAAGGTCGACGGCATCAGCCACAAGAAGTACATCGAAGAGGGCAAGCTGGTGAAGTCCACCAGCGAGGAAAACCGCACCAGCGAGCGCCTGAGCGAGCTGCTGAGCATCCGCCTGGACATCTACATCAAGAACCCCGACAACGCCTCCGAGGAAGAGAACCGCATCCGCCGCGAGAACCTGAAGAAGTTCTTTAGCAACAAGGTGCTGCACCTGAAGGACAGCGTGCTGTATCTGAAGAACCGCAAGGAAAAGAACGCCGTGCAGGACAAGAACTATAGCGAAGAGGACATCAGCGAGTACGACCTGAAGAACAAGAACAGCTTCTCCGTGCTGAAGAAGATCCTGCTGAACGAGGACGTGAACAGCGAGGAACTGGAAATCTTTCGC…
CasFA-03	0.947	22	50.8	49.2	ATGAAAGTGACCAAGGTCGACGGCATCAGCCACAAGAAGTACATCGAGGAGGGCAAGCTGGTGAAGTCCACCAGCGAGGAGAACCGCACCAGCGAGCGCCTGAGCGAGCTGCTGAGCATCCGCCTGGACATCTACATCAAGAACCCCGACAACGCCTCCGAGGAGGAGAACCGCATCCGCCGCGAGAACCTGAAGAAGTTCTTTAGCAACAAGGTGCTGCACCTGAAGGACAGCGTGCTGTACCTGAAGAACCGCAAAGAGAAGAACGCCGTGCAGGACAAGAACTACAGCGAGGAGGACATCAGCGAGTACGACCTGAAAAACAAGAACAGCTTCTCCGTGCTGAAGAAGATCCTGCTGAACGAGGACGTGAACAGCGAGGAGCTGGAGATCTTTCGC…
CasFA-04	0.969	22	51.7	48.3	ATGAAGGTGACCAAGGTCGACGGCATCAGCCACAAGAAGTACATCGAGGAGGGCAAGCTCGTGAAGTCCACCAGCGAGGAGAACCGCACCAGCGAGCGCCTGAGCGAGCTGCTGAGCATCCGCCTGGACATCTACATCAAGAACCCCGACAACGCCTCCGAGGAGGAGAACCGCATCCGCCGCGAGAACCTGAAGAAGTTCTTTAGCAACAAGGTGCTGCACCTGAAGGACAGCGTGCTGTATCTGAAGAACCGCAAGGAGAAGAACGCCGTGCAGGACAAGAACTATAGCGAGGAGGACATCAGCGAGTACGACCTGAAGAACAAGAACAGCTTCTCCGTGCTGAAGAAGATCCTGCTGAACGAGGACGTGAACAGCGAGGAGCTGGAGATCTTTCGC…
CasFA-05	0.972	22	51.7	48.3	ATGAAGGTGACCAAGGTCGACGGCATCAGCCACAAGAAGTACATCGAGGAGGGCAAGCTGGTGAAGTCCACCAGCGAGGAGAACCGCACCAGCGAGCGCCTGAGCGAGCTGCTGAGCATCCGCCTGGACATCTACATCAAGAACCCCGACAACGCCTCCGAGGAGGAGAACCGCATCCGCCGCGAGAACCTGAAGAAGTTCTTTAGCAACAAGGTGCTGCACCTGAAGGACAGCGTGCTGTATCTGAAGAACCGCAAGGAGAAGAACGCCGTGCAGGACAAGAACTATAGCGAGGAGGACATCAGCGAGTACGACCTGAAGAACAAGAACAGCTTCTCCGTGCTGAAGAAGATCCTGCTGAACGAGGACGTGAACAGCGAGGAGCTGGAGATCTTTCGC…
CasFA-06	0.971	22	51.7	48.3	ATGAAGGTGACCAAGGTCGACGGCATCAGCCACAAGAAGTACATCGAGGAGGGCAAGCTGGTGAAGTCCACCAGCGAGGAGAACCGCACCAGCGAGCGCCTGAGCGAGCTGCTGAGCATCCGCCTGGACATCTACATCAAGAACCCCGACAACGCCTCCGAGGAGGAGAACCGCATCCGCCGCGAGAACCTGAAGAAGTTCTTTAGCAACAAGGTGCTGCACCTGAAGGACAGCGTGCTGTATCTGAAGAACCGCAAGGAGAAGAACGCCGTGCAGGACAAGAACTATAGCGAGGAGGACATCAGCGAGTACGACCTGAAGAACAAGAACAGCTTCTCCGTGCTGAAGAAGATCCTGCTGAACGAGGACGTGAACAGCGAGGAGCTGGAGATCTTTCGC…
CasFA-07	0.971	22	51.6	48.4	ATGAAGGTGACCAAGGTCGACGGCATCAGCCACAAGAAGTACATCGAGGAGGGCAAGCTGGTGAAGTCCACCAGCGAGGAGAACCGCACCAGCGAGCGCCTGAGCGAGCTGCTGAGCATCCGCCTGGACATCTACATCAAGAACCCCGACAACGCCTCCGAGGAGGAGAACCGCATCCGCCGCGAGAACCTGAAGAAGTTCTTTAGCAACAAGGTGCTGCACCTGAAGGACAGCGTGCTGTATCTGAAGAACCGCAAGGAGAAGAACGCCGTGCAGGACAAGAACTATAGCGAGGAGGACATCAGCGAGTACGACCTGAAGAACAAGAACAGCTTCTCCGTGCTGAAGAAGATCCTGCTGAACGAGGACGTGAACTCTGAGGAGCTGGAGATCTTTCGC…
CasFA-08	0.972	22	51.7	48.3	ATGAAGGTGACCAAGGTCGACGGCATCAGCCACAAGAAGTACATCGAGGAGGGCAAGCTGGTGAAGTCCACCAGCGAGGAGAACCGCACCAGCGAGCGCCTGAGCGAGCTGCTGAGCATCCGCCTGGACATCTACATCAAGAACCCCGACAACGCCTCCGAGGAGGAGAACCGCATCCGCCGCGAGAACCTGAAGAAGTTCTTTAGCAACAAGGTGCTGCACCTGAAGGACAGCGTGCTGTATCTGAAGAACCGCAAGGAGAAGAACGCCGTGCAGGACAAGAACTATAGCGAGGAGGACATCAGCGAGTACGACCTGAAGAACAAGAACAGCTTCTCCGTGCTGAAGAAGATCCTGCTGAACGAGGACGTGAACAGCGAGGAGCTGGAGATCTTTCGC…
CasFA-09	0.972	22	51.7	48.3	ATGAAGGTGACCAAGGTCGACGGCATCAGCCACAAGAAGTACATCGAGGAGGGCAAGCTGGTGAAGTCCACCAGCGAGGAGAACCGCACCAGCGAGCGCCTGAGCGAGCTGCTGAGCATCCGCCTGGACATCTACATCAAGAACCCCGACAACGCCTCCGAGGAGGAGAACCGCATCCGCCGCGAGAACCTGAAGAAGTTCTTTAGCAACAAGGTGCTGCACCTGAAGGACAGCGTGCTGTATCTGAAGAACCGCAAGGAGAAGAACGCCGTGCAGGACAAGAACTATAGCGAGGAGGACATCAGCGAGTACGACCTGAAGAACAAGAACAGCTTCTCCGTGCTGAAGAAGATCCTGCTGAACGAGGACGTGAACAGCGAGGAGCTGGAGATCTTTCGC…
CasFA-10	0.972	22	51.7	48.3	ATGAAGGTGACCAAGGTCGACGGCATCAGCCACAAGAAGTACATCGAGGAGGGCAAGCTGGTGAAGTCCACCAGCGAGGAGAACCGCACCAGCGAGCGCCTGAGCGAGCTGCTGAGCATCCGCCTGGACATCTACATCAAGAACCCCGACAACGCCTCCGAGGAGGAGAACCGCATCCGCCGCGAGAACCTGAAGAAGTTCTTTAGCAACAAGGTGCTGCACCTGAAGGACAGCGTGCTGTATCTGAAGAACCGCAAGGAGAAGAACGCCGTGCAGGACAAGAACTATAGCGAGGAGGACATCAGCGAGTACGACCTGAAGAACAAGAACAGCTTCTCCGTGCTGAAGAAGATCCTGCTGAACGAGGACGTGAACAGCGAGGAGCTGGAGATCTTTCGC…
PspCas13b	0.865	27	55	45	ATGAACATCCCCGCTCTGGTGGAAAACCAGAAGAAGTACTTTGGCACCTACAGCGTGATGGCCATGCTGAACGCTCAGACCGTGCTGGACCACATCCAGAAGGTGGCCGATATTGAGGGCGAGCAGAACGAGAACAACGAGAATCTGTGGTTTCACCCCGTGATGAGCCACCTGTACAACGCCAAGAACGGCTACGACAAGCAGCCCGAGAAAACCATGTTCATCATCGAGCGGCTGCAGAGCTACTTCCCATTCCTGAAGATCATGGCCGAGAACCAGAGAGAGTACAGCAACGGCAAGTACAAGCAGAACCGCGTGGAAGTGAACAGCAACGACATCTTCGAGGTGCTGAAGCGCGCCTTCGGCGTGCTGAAGATGTACAGGGACCTGACCAACCAC…
CasFB-01	1	20	58.6	41.4	ATGAACATCCCCGCCCTGGTGGAGAACCAGAAGAAGTACTTCGGCACCTACAGCGTGATGGCCATGCTGAACGCCCAGACCGTGCTGGATCACATCCAGAAGGTGGCCGATATCGAGGGCGAGCAGAACGAGAACAACGAGAACCTGTGGTTCCACCCCGTGATGAGCCACCTGTACAACGCCAAGAACGGCTACGATAAGCAGCCCGAGAAGACCATGTTCATCATCGAGCGCCTGCAGAGCTACTTCCCCTTCCTGAAGATCATGGCCGAGAACCAGCGCGAGTACAGCAACGGCAAGTACAAGCAGAACCGCGTGGAGGTGAACAGCAACGATATCTTCGAGGTGCTGAAGCGCGCCTTCGGCGTGCTGAAGATGTACCGCGATCTGACCAACCAC…
CasFB-02	0.948	24	57.7	42.3	ATGAACATCCCCGCTCTGGTGGAAAACCAGAAGAAGTACTTTGGCACCTACAGCGTGATGGCCATGCTGAACGCTCAGACCGTGCTGGACCACATCCAGAAGGTGGCCGATATTGAGGGCGAGCAGAACGAGAACAACGAGAATCTGTGGTTTCACCCCGTGATGAGCCACCTGTACAACGCCAAGAACGGCTACGACAAGCAGCCCGAGAAGACCATGTTCATCATCGAGCGCCTGCAGAGCTACTTCCCATTCCTGAAGATCATGGCCGAGAACCAGCGCGAGTACAGCAACGGCAAGTACAAGCAGAACCGCGTGGAAGTGAACAGCAACGACATCTTCGAGGTGCTGAAGCGCGCCTTCGGCGTGCTGAAGATGTACCGCGACCTGACCAACCAC…
CasFB-03	0.948	24	57.8	42.2	ATGAACATCCCCGCTCTGGTGGAGAACCAGAAGAAGTACTTTGGCACCTACAGCGTGATGGCCATGCTGAACGCTCAGACCGTGCTGGACCACATCCAGAAGGTGGCCGATATTGAGGGCGAGCAGAACGAGAACAACGAGAATCTGTGGTTTCACCCCGTGATGAGCCACCTGTACAACGCCAAGAACGGCTACGACAAGCAGCCCGAGAAAACCATGTTCATCATCGAGCGCCTGCAGAGCTACTTCCCATTCCTGAAGATCATGGCCGAGAACCAGCGCGAGTACAGCAACGGCAAGTACAAGCAGAACCGCGTGGAGGTGAACAGCAACGACATCTTCGAGGTGCTGAAGCGCGCCTTCGGCGTGCTGAAGATGTACCGCGACCTGACCAACCAC…
CasFB-04	0.96	24	58.4	41.6	ATGAACATCCCCGCTCTGGTGGAGAACCAGAAGAAGTACTTTGGCACCTACAGCGTGATGGCCATGCTGAACGCTCAGACCGTGCTGGACCACATCCAGAAGGTGGCCGATATTGAGGGCGAGCAGAACGAGAACAACGAGAATCTGTGGTTTCACCCCGTGATGAGCCACCTGTACAACGCCAAGAACGGCTACGACAAGCAGCCCGAGAAGACCATGTTCATCATCGAGCGCCTGCAGAGCTACTTCCCATTCCTGAAGATCATGGCCGAGAACCAGCGCGAGTACAGCAACGGCAAGTACAAGCAGAACCGCGTGGAGGTGAACAGCAACGACATCTTCGAGGTGCTGAAGCGCGCCTTCGGCGTGCTGAAGATGTACCGCGACCTGACCAACCAC…
CasFB-05	0.961	24	58.4	41.6	ATGAACATCCCCGCTCTGGTGGAGAACCAGAAGAAGTACTTTGGCACCTACAGCGTGATGGCCATGCTGAACGCTCAGACCGTGCTGGACCACATCCAGAAGGTGGCCGATATTGAGGGCGAGCAGAACGAGAACAACGAGAATCTGTGGTTTCACCCCGTGATGAGCCACCTGTACAACGCCAAGAACGGCTACGACAAGCAGCCCGAGAAGACCATGTTCATCATCGAGCGCCTGCAGAGCTACTTCCCATTCCTGAAGATCATGGCCGAGAACCAGCGCGAGTACAGCAACGGCAAGTACAAGCAGAACCGCGTGGAGGTGAACAGCAACGACATCTTCGAGGTGCTGAAGCGCGCCTTCGGCGTGCTGAAGATGTACCGCGACCTGACCAACCAC…
CasFB-06	0.961	24	58.4	41.6	ATGAACATCCCCGCTCTGGTGGAGAACCAGAAGAAGTACTTTGGCACCTACAGCGTGATGGCCATGCTGAACGCTCAGACCGTGCTGGACCACATCCAGAAGGTGGCCGATATTGAGGGCGAGCAGAACGAGAACAACGAGAATCTGTGGTTTCACCCCGTGATGAGCCACCTGTACAACGCCAAGAACGGCTACGACAAGCAGCCCGAGAAGACCATGTTCATCATCGAGCGCCTGCAGAGCTACTTCCCATTCCTGAAGATCATGGCCGAGAACCAGCGCGAGTACAGCAACGGCAAGTACAAGCAGAACCGCGTGGAGGTGAACAGCAACGACATCTTCGAGGTGCTGAAGCGCGCCTTCGGCGTGCTGAAGATGTACCGCGACCTGACCAACCAC…
CasFB-07	0.961	24	58.3	41.7	ATGAACATCCCCGCTCTGGTGGAGAACCAGAAGAAGTACTTTGGCACCTACAGCGTGATGGCCATGCTGAACGCTCAGACCGTGCTGGACCACATCCAGAAGGTGGCCGATATTGAGGGCGAGCAGAACGAGAACAACGAGAATCTGTGGTTTCACCCCGTGATGAGCCACCTGTACAACGCCAAGAACGGCTACGACAAGCAGCCCGAGAAGACCATGTTCATCATCGAGCGCCTGCAGAGCTACTTCCCATTCCTGAAGATCATGGCCGAGAACCAGCGCGAGTACAGCAACGGCAAGTACAAGCAGAACCGCGTGGAGGTGAACAGCAACGACATCTTCGAGGTGCTGAAGCGCGCCTTCGGCGTGCTGAAGATGTACCGCGACCTGACCAACCAC…
CasFB-08	0.957	24	58.2	41.8	ATGAACATCCCCGCTCTGGTGGAGAACCAGAAGAAGTACTTTGGCACCTACAGCGTGATGGCCATGCTGAACGCTCAGACCGTGCTGGACCACATCCAGAAGGTGGCCGATATTGAGGGCGAGCAGAACGAGAACAACGAGAATCTGTGGTTTCACCCCGTGATGAGCCACCTGTACAACGCCAAGAACGGCTACGACAAGCAGCCCGAGAAGACCATGTTCATCATCGAGCGCCTGCAGAGCTACTTCCCATTCCTGAAGATCATGGCCGAGAACCAGCGCGAGTACAGCAACGGCAAGTACAAGCAGAACCGCGTGGAGGTGAACAGCAACGACATCTTCGAGGTGCTGAAGCGCGCCTTCGGCGTGCTGAAGATGTACCGCGACCTGACCAACCAC…
CasFB-09	0.94	24	58.4	41.6	ATGAACATCCCCGCTCTGGTGGAGAACCAGAAGAAGTACTTTGGCACCTACAGCGTGATGGCCATGCTGAACGCTCAGACCGTGCTGGACCACATCCAGAAGGTGGCCGATATTGAGGGCGAGCAGAACGAGAACAACGAGAATCTGTGGTTTCACCCCGTGATGAGCCACCTGTACAACGCCAAGAACGGCTACGACAAGCAGCCCGAGAAGACCATGTTCATCATCGAGCGGCTGCAGAGCTACTTCCCATTCCTGAAGATCATGGCCGAGAACCAGCGCGAGTACAGCAACGGCAAGTACAAGCAGAACCGCGTGGAGGTGAACAGCAACGACATCTTCGAGGTGCTGAAGCGCGCCTTCGGCGTGCTGAAGATGTACCGCGACCTGACCAACCAC…
CasFB-10	0.957	24	58.2	41.8	ATGAACATCCCCGCTCTGGTGGAGAACCAGAAGAAGTACTTTGGCACCTACAGCGTGATGGCCATGCTGAACGCTCAGACCGTGCTGGACCACATCCAGAAGGTGGCCGATATTGAGGGCGAGCAGAACGAGAACAACGAGAATCTGTGGTTTCACCCCGTGATGAGCCACCTGTACAACGCCAAGAACGGCTACGACAAGCAGCCCGAGAAGACCATGTTCATCATCGAGCGCCTGCAGAGCTACTTCCCATTCCTGAAGATCATGGCCGAGAACCAGCGCGAGTACAGCAACGGCAAGTACAAGCAGAACCGCGTGGAGGTGAACAGCAACGACATCTTCGAGGTGCTGAAGCGCGCCTTCGGCGTGCTGAAGATGTACAGGGACCTGACCAACCAC…
FpeCas13c	0.474	31	20.1	79.9	ATGGGAAAACCAAATAGAAGTTCAATAATAAAAATTATAATTTCTAATTATGATAACAAAGGAATAAAAGAAGTAAAAGTAAGATACAATAAACAAGCTCAATTAGATACTTTTTTAATTAAAAGTGAATTGAAAGATGGAAAGTTTATTTTATATTCAATAGTAGATAAAGCAAGAGAAAAATATAGATATAGTTTTGAAATAGATAAAACTAATATTAATAAAAATGAAATACTAATTATAAAAAAAGATATATATTCTAATAAAGAAGATAAAGTTATAAGAAAATATATTCTTTCTTTTGAAGTATCTGAAAAAAATGATAGAACAATAGTAACCAAAATAAAAGATTGTTTAGAAACTCAAAAGAAAGAAAAATTTGAAAGAGAAAATACAAGA…
CasFC-01	1	22	51.7	48.3	ATGGGCAAGCCCAACCGCAGCAGCATCATCAAGATCATCATCAGCAACTACGATAACAAGGGCATCAAGGAGGTGAAGGTGCGCTACAACAAGCAGGCCCAGCTGGATACCTTCCTGATCAAGAGCGAGCTGAAGGATGGCAAGTTCATCCTGTACAGCATCGTGGATAAGGCCCGCGAGAAGTACCGCTACAGCTTCGAGATCGATAAGACCAACATCAACAAGAACGAGATCCTGATCATCAAGAAGGATATCTACAGCAACAAGGAGGATAAGGTGATCCGCAAGTACATCCTGAGCTTCGAGGTGAGCGAGAAGAACGATCGCACCATCGTGACCAAGATCAAGGATTGCCTGGAGACCCAGAAGAAGGAGAAGTTCGAGCGCGAGAACACCCGC…
CasFC-02	0.881	20	46.8	53.2	ATGGGCAAACCCAACCGCAGCAGCATCATCAAAATCATCATCAGCAACTACGATAACAAAGGCATCAAAGAGGTGAAAGTGCGCTACAACAAACAGGCCCAGCTGGATACCTTCCTGATCAAAAGCGAGCTGAAAGATGGCAAGTTCATCCTGTACAGCATCGTGGATAAAGCCCGCGAGAAATACCGCTACAGCTTCGAGATCGATAAAACCAACATCAACAAAAACGAGATCCTGATCATCAAAAAAGATATCTACAGCAACAAAGAGGATAAAGTGATCCGCAAATACATCCTGAGCTTCGAGGTGAGCGAGAAAAACGATCGCACCATCGTGACCAAAATCAAAGATTGCCTGGAGACCCAGAAGAAAGAGAAATTCGAGCGCGAGAACACCCGC…
CasFC-03	0.827	21	43.8	56.2	ATGGGCAAACCCAACCGCAGCAGCATCATCAAAATCATCATCAGCAACTACGATAACAAAGGCATCAAAGAAGTGAAAGTGCGCTACAACAAACAGGCCCAGCTGGATACCTTCCTGATCAAAAGCGAACTGAAAGATGGCAAGTTCATCCTGTACAGCATCGTGGATAAAGCCCGCGAAAAATACCGCTACAGCTTCGAAATCGATAAAACCAACATCAACAAAAACGAAATCCTGATCATCAAAAAAGATATCTACAGCAACAAAGAAGATAAAGTGATCCGCAAATACATCCTGAGCTTCGAAGTGAGCGAAAAAAACGATCGCACCATCGTGACCAAAATCAAAGATTGCCTGGAAACCCAGAAGAAAGAAAAATTCGAACGCGAAAACACCCGC…
CasFC-04	0.845	27	40.8	59.2	ATGGGAAAGCCAAATCGCAGTAGCATCATCAAGATTATCATTAGCAATTATGATAACAAGGGAATCAAGGAGGTGAAGGTGCGCTACAATAAGCAAGCTCAACTGGATACCTTTCTGATTAAGAGTGAGTTGAAGGATGGAAAGTTTATTCTGTATAGCATCGTGGATAAGGCACGCGAGAAGTATCGCTATAGTTTTGAGATCGATAAGACCAATATTAATAAGAATGAGATCCTGATTATCAAGAAGGATATCTATAGCAATAAGGAGGATAAGGTTATCCGCAAGTATATTCTGAGCTTTGAGGTGAGCGAGAAGAATGATCGCACAATCGTGACCAAGATCAAGGATTGCCTGGAGACCCAAAAGAAGGAGAAGTTTGAGCGCGAGAATACACGC…
CasFC-05	0.867	25	41.7	58.3	ATGGGAAAGCCAAATCGCAGTAGCATCATCAAGATTATCATTAGCAATTATGATAACAAGGGAATCAAGGAGGTGAAGGTGCGCTACAATAAGCAAGCCCAACTGGATACCTTTCTGATTAAGAGTGAGCTGAAGGATGGAAAGTTTATTCTGTATAGCATCGTGGATAAGGCCCGCGAGAAGTATCGCTATAGTTTTGAGATCGATAAGACCAATATTAATAAGAATGAGATCCTGATTATCAAGAAGGATATCTATAGCAATAAGGAGGATAAGGTTATCCGCAAGTATATTCTGAGCTTTGAGGTGAGCGAGAAGAATGATCGCACAATCGTGACCAAGATCAAGGATTGCCTGGAGACCCAAAAGAAGGAGAAGTTTGAGCGCGAGAATACACGC…
CasFC-06	0.9	24	43.5	56.5	ATGGGCAAGCCAAATCGCAGTAGCATCATCAAGATTATCATTAGCAATTATGATAACAAGGGCATCAAGGAGGTGAAGGTGCGCTACAATAAGCAGGCCCAGCTGGATACCTTTCTGATTAAGAGTGAGCTGAAGGATGGCAAGTTTATTCTGTATAGCATCGTGGATAAGGCCCGCGAGAAGTATCGCTATAGTTTTGAGATCGATAAGACCAATATTAATAAGAATGAGATCCTGATTATCAAGAAGGATATCTATAGCAATAAGGAGGATAAGGTGATCCGCAAGTATATTCTGAGCTTTGAGGTGAGCGAGAAGAATGATCGCACAATCGTGACCAAGATCAAGGATTGCCTGGAGACCCAGAAGAAGGAGAAGTTTGAGCGCGAGAATACACGC…
CasFC-07	0.919	23	46.1	53.9	ATGGGCAAGCCAAACCGCAGTAGCATCATCAAGATTATCATTAGCAACTATGATAACAAGGGCATCAAGGAGGTGAAGGTGCGCTACAACAAGCAGGCCCAGCTGGATACCTTTCTGATTAAGAGTGAGCTGAAGGATGGCAAGTTTATTCTGTATAGCATCGTGGATAAGGCCCGCGAGAAGTATCGCTATAGTTTTGAGATCGATAAGACCAACATTAACAAGAACGAGATCCTGATTATCAAGAAGGATATCTATAGCAACAAGGAGGATAAGGTGATCCGCAAGTATATTCTGAGCTTTGAGGTGAGCGAGAAGAACGATCGCACAATCGTGACCAAGATCAAGGATTGCCTGGAGACCCAGAAGAAGGAGAAGTTTGAGCGCGAGAACACACGC…
CasFC-08	0.96	22	49.3	50.7	ATGGGCAAGCCAAACCGCAGTAGCATCATCAAGATCATCATCAGCAACTATGATAACAAGGGCATCAAGGAGGTGAAGGTGCGCTACAACAAGCAGGCCCAGCTGGATACCTTCCTGATCAAGAGTGAGCTGAAGGATGGCAAGTTCATCCTGTATAGCATCGTGGATAAGGCCCGCGAGAAGTATCGCTATAGTTTCGAGATCGATAAGACCAACATCAACAAGAACGAGATCCTGATCATCAAGAAGGATATCTATAGCAACAAGGAGGATAAGGTGATCCGCAAGTATATCCTGAGCTTCGAGGTGAGCGAGAAGAACGATCGCACCATCGTGACCAAGATCAAGGATTGCCTGGAGACCCAGAAGAAGGAGAAGTTCGAGCGCGAGAACACCCGC…
CasFC-09	0.961	22	49.3	50.7	ATGGGCAAGCCAAACCGCAGTAGCATCATCAAGATCATCATCAGCAACTATGATAACAAGGGCATCAAGGAGGTGAAGGTGCGCTACAACAAGCAGGCCCAGCTGGATACCTTCCTGATCAAGAGTGAGCTGAAGGATGGCAAGTTCATCCTGTATAGCATCGTGGATAAGGCCCGCGAGAAGTATCGCTATAGTTTCGAGATCGATAAGACCAACATCAACAAGAACGAGATCCTGATCATCAAGAAGGATATCTATAGCAACAAGGAGGATAAGGTGATCCGCAAGTATATCCTGAGCTTCGAGGTGAGCGAGAAGAACGATCGCACCATCGTGACCAAGATCAAGGATTGCCTGGAGACCCAGAAGAAGGAGAAGTTCGAGCGCGAGAACACCCGC…
CasFC-10	0.998	21	51.5	48.5	ATGGGCAAGCCCAACCGCAGCAGCATCATCAAGATCATCATCAGCAACTACGATAACAAGGGCATCAAGGAGGTGAAGGTGCGCTACAACAAGCAGGCCCAGCTGGATACCTTCCTGATCAAGAGCGAGCTGAAGGATGGCAAGTTCATCCTGTACAGCATCGTGGATAAGGCCCGCGAGAAGTACCGCTACAGCTTCGAGATCGATAAGACCAACATCAACAAGAACGAGATCCTGATCATCAAGAAGGATATCTACAGCAACAAGGAGGATAAGGTGATCCGCAAGTACATCCTGAGCTTCGAGGTGAGCGAGAAGAACGATCGCACCATCGTGACCAAGATCAAGGATTGCCTGGAGACCCAGAAGAAGGAGAAGTTCGAGCGCGAGAACACCCGC…
CasRX	0.785	35	49.7	50.3	ATGATCGAAAAAAAAAAGTCCTTCGCCAAGGGCATGGGCGTGAAGTCCACACTCGTGTCCGGCTCCAAAGTGTACATGACAACCTTCGCCGAAGGCAGCGACGCCAGGCTGGAAAAGATCGTGGAGGGCGACAGCATCAGGAGCGTGAATGAGGGCGAGGCCTTCAGCGCTGAAATGGCCGATAAAAACGCCGGCTATAAGATCGGCAACGCCAAATTCAGCCATCCTAAGGGCTACGCCGTGGTGGCTAACAACCCTCTGTATACAGGACCCGTCCAGCAGGATATGCTCGGCCTGAAGGAAACTCTGGAAAAGAGGTACTTCGGCGAGAGCGCTGATGGCAATGACAATATTTGTATCCAGGTGATCCATAACATCCTGGACATTGAAAAAATCCTC…
CasFX-01	1	20	57.8	42.2	ATGATCGAGAAGAAGAAGAGCTTCGCCAAGGGCATGGGCGTGAAGAGCACCCTGGTGAGCGGCAGCAAGGTGTACATGACCACCTTCGCCGAGGGCAGCGATGCCCGCCTGGAGAAGATCGTGGAGGGCGATAGCATCCGCAGCGTGAACGAGGGCGAGGCCTTCAGCGCCGAGATGGCCGATAAGAACGCCGGCTACAAGATCGGCAACGCCAAGTTCAGCCACCCCAAGGGCTACGCCGTGGTGGCCAACAACCCCCTGTACACCGGCCCCGTGCAGCAGGATATGCTGGGCCTGAAGGAGACCCTGGAGAAGCGCTACTTCGGCGAGAGCGCCGATGGCAACGATAACATCTGCATCCAGGTGATCCACAACATCCTGGATATCGAGAAGATCCTG…
CasFX-02	0.893	28	54.8	45.2	ATGATCGAGAAGAAGAAGTCCTTCGCCAAGGGCATGGGCGTGAAGTCCACACTCGTGTCCGGCTCCAAGGTGTACATGACAACCTTCGCCGAGGGCAGCGACGCCCGCCTGGAGAAGATCGTGGAGGGCGACAGCATCCGCAGCGTGAATGAGGGCGAGGCCTTCAGCGCTGAGATGGCCGATAAGAACGCCGGCTATAAGATCGGCAACGCCAAGTTCAGCCATCCCAAGGGCTACGCCGTGGTGGCTAACAACCCCCTGTATACAGGACCCGTCCAGCAGGATATGCTCGGCCTGAAGGAGACCCTGGAGAAGCGCTACTTCGGCGAGAGCGCTGATGGCAATGACAATATTTGCATCCAGGTGATCCATAACATCCTGGACATTGAGAAGATCCTC…
CasFX-03	0.943	28	55.5	44.5	ATGATCGAGAAAAAAAAGTCCTTCGCCAAGGGCATGGGCGTGAAGTCCACACTGGTGTCCGGCTCCAAAGTGTACATGACAACCTTCGCCGAGGGCAGCGACGCCCGCCTGGAGAAGATCGTGGAGGGCGACAGCATCCGCAGCGTGAATGAGGGCGAGGCCTTCAGCGCTGAGATGGCCGATAAAAACGCCGGCTATAAGATCGGCAACGCCAAATTCAGCCATCCCAAGGGCTACGCCGTGGTGGCTAACAACCCCCTGTATACAGGACCCGTCCAGCAGGATATGCTGGGCCTGAAGGAGACCCTGGAGAAGCGCTACTTCGGCGAGAGCGCTGATGGCAATGACAATATTTGCATCCAGGTGATCCATAACATCCTGGACATTGAGAAAATCCTG…
CasFX-04	0.943	28	53.7	46.3	ATGATCGAAAAGAAGAAGTCCTTCGCCAAGGGCATGGGCGTGAAGTCCACACTGGTGTCCGGCTCCAAGGTGTACATGACAACCTTCGCCGAAGGCAGCGACGCCCGCCTGGAAAAGATCGTGGAGGGCGACAGCATCCGCAGCGTGAATGAGGGCGAGGCCTTCAGCGCTGAAATGGCCGATAAGAACGCCGGCTATAAGATCGGCAACGCCAAGTTCAGCCATCCCAAGGGCTACGCCGTGGTGGCTAACAACCCCCTGTATACAGGACCCGTCCAGCAGGATATGCTGGGCCTGAAGGAAACCCTGGAAAAGCGCTACTTCGGCGAGAGCGCTGATGGCAATGACAATATTTGCATCCAGGTGATCCATAACATCCTGGACATTGAAAAGATCCTG…
CasFX-05	0.921	28	54.6	45.4	ATGATCGAGAAGAAGAAGTCCTTCGCCAAGGGCATGGGCGTGAAGTCCACACTGGTGTCCGGCTCCAAGGTGTACATGACAACCTTCGCCGAGGGCAGCGACGCCCGCCTGGAGAAGATCGTGGAGGGCGACAGCATCCGCAGCGTGAATGAGGGCGAGGCCTTCAGCGCTGAGATGGCCGATAAGAACGCCGGCTATAAGATCGGCAACGCCAAGTTCAGCCATCCCAAGGGCTACGCCGTGGTGGCTAACAACCCCCTGTATACAGGACCCGTCCAGCAGGATATGCTGGGCCTGAAGGAGACCCTGGAGAAGCGCTACTTCGGCGAGAGCGCTGATGGCAATGACAATATTTGTATCCAGGTGATCCATAACATCCTGGACATTGAGAAGATCCTG…
CasFX-06	0.891	28	53.6	46.4	ATGATCGAGAAGAAGAAGTCCTTCGCCAAGGGCATGGGCGTGAAGTCCACACTGGTGTCCGGCTCCAAGGTGTACATGACAACCTTCGCCGAGGGCAGCGACGCCAGGCTGGAGAAGATCGTGGAGGGCGACAGCATCAGGAGCGTGAATGAGGGCGAGGCCTTCAGCGCTGAGATGGCCGATAAGAACGCCGGCTATAAGATCGGCAACGCCAAGTTCAGCCATCCCAAGGGCTACGCCGTGGTGGCTAACAACCCCCTGTATACAGGACCCGTCCAGCAGGATATGCTGGGCCTGAAGGAGACCCTGGAGAAGAGGTACTTCGGCGAGAGCGCTGATGGCAATGACAATATTTGCATCCAGGTGATCCATAACATCCTGGACATTGAGAAGATCCTG…
CasFX-07	0.906	28	53.7	46.3	ATGATCGAGAAGAAGAAGTCCTTCGCCAAGGGCATGGGCGTGAAGTCCACACTGGTGTCCGGCTCCAAGGTGTACATGACAACCTTCGCCGAGGGCAGCGACGCCCGCCTGGAGAAGATCGTGGAGGGCGACAGCATCCGCAGCGTGAATGAGGGCGAGGCCTTCAGCGCTGAGATGGCCGATAAGAACGCCGGCTATAAGATCGGCAACGCCAAGTTCAGCCATCCCAAGGGCTACGCCGTGGTGGCTAACAACCCCCTGTATACAGGACCCGTCCAGCAGGATATGCTGGGCCTGAAGGAGACCCTGGAGAAGCGCTACTTCGGCGAGAGCGCTGATGGCAATGACAATATTTGCATCCAGGTGATCCATAACATCCTGGACATTGAGAAGATCCTG…
CasFX-08	0.918	29	54.5	45.5	ATGATCGAGAAGAAGAAGTCCTTCGCCAAGGGCATGGGCGTGAAGTCCACACTGGTGTCCGGCTCCAAGGTGTACATGACAACCTTCGCCGAGGGCAGCGACGCCCGCCTGGAGAAGATCGTGGAGGGCGACAGCATCCGCAGCGTGAATGAGGGCGAGGCCTTCAGCGCTGAGATGGCCGATAAGAACGCCGGCTATAAGATCGGCAACGCCAAGTTCAGCCATCCTAAGGGCTACGCCGTGGTGGCTAACAACCCTCTGTATACAGGACCCGTCCAGCAGGATATGCTGGGCCTGAAGGAGACCCTGGAGAAGCGCTACTTCGGCGAGAGCGCTGATGGCAATGACAATATTTGCATCCAGGTGATCCATAACATCCTGGACATTGAGAAGATCCTG…
CasFX-09	0.922	28	54.6	45.4	ATGATCGAGAAGAAGAAGTCCTTCGCCAAGGGCATGGGCGTGAAGTCCACACTGGTGTCCGGCTCCAAGGTGTACATGACAACCTTCGCCGAGGGCAGCGACGCCCGCCTGGAGAAGATCGTGGAGGGCGACAGCATCCGCAGCGTGAATGAGGGCGAGGCCTTCAGCGCTGAGATGGCCGATAAGAACGCCGGCTATAAGATCGGCAACGCCAAGTTCAGCCATCCCAAGGGCTACGCCGTGGTGGCTAACAACCCCCTGTATACAGGACCCGTCCAGCAGGATATGCTGGGCCTGAAGGAGACTCTGGAGAAGCGCTACTTCGGCGAGAGCGCTGATGGCAATGACAATATTTGCATCCAGGTGATCCATAACATCCTGGACATTGAGAAGATCCTG…
CasFX-10	0.923	27	54.7	45.3	ATGATCGAGAAGAAGAAGTCCTTCGCCAAGGGCATGGGCGTGAAGTCCACACTGGTGTCCGGCTCCAAGGTGTACATGACAACCTTCGCCGAGGGCAGCGACGCCCGCCTGGAGAAGATCGTGGAGGGCGACAGCATCCGCAGCGTGAATGAGGGCGAGGCCTTCAGCGCTGAGATGGCCGATAAGAACGCCGGCTATAAGATCGGCAACGCCAAGTTCAGCCATCCCAAGGGCTACGCCGTGGTGGCTAACAACCCCCTGTATACAGGACCCGTCCAGCAGGATATGCTGGGCCTGAAGGAGACCCTGGAGAAGCGCTACTTCGGCGAGAGCGCTGATGGCAATGACAATATTTGCATCCAGGTGATCCATAACATCCTGGACATTGAGAAGATCCTG…
