# Supplementary material for: A versatile toolkit for CRISPR-Cas13-based RNA manipulation in Drosophila
Source: Genome Biol. 2020 Nov 17;21:279. doi: 10.1186/s13059-020-02193-y (PMC7670108; doi:10.1186/s13059-020-02193-y)
Supplement: Supplementary file 5 — Additional file 5. Table S4. Survival data of all Cas13/crRNAs lines. [file 13059_2020_2193_MOESM5_ESM.xlsx]

## Sheet: Table S1
Table S4: Survival data of all Cas13/crRNAs lines
Genotype	Food type	Replicate	Count						fraction survivors (relative to number of embryos)
			Embryo	L1	L2	L3	Pupa	Adult	Embryo	L1	L2	L3	Pupa	Adult
dib[2] mutant	Normal fly food (no 20E)	1	50	0	0	0	0	0	1	0	0	0	0	0		L1:	1st instar larva
		2	50	0	0	0	0	0	1	0	0	0	0	0		L2:	2nd instar larva
		3	50	0	0	0	0	0	1	0	0	0	0	0		L3:	3rd instar larva
		Average							1	0	0	0	0	0
		Standard deviation							0	0	0	0	0	0		dib	disembodied gene
		Standard error							0	0	0	0	0	0		phm	phantom gene
	Normal fly food + 20E	1	50	37	32	28	27	25	1	0.74	0.64	0.56	0.54	0.5		IRP1A	IRP1A gene
		2	50	39	36	36	32	28	1	0.78	0.72	0.72	0.64	0.56
		3	50	36	33	31	28	26	1	0.72	0.66	0.62	0.56	0.52
		Average							1	0.746667	0.673333	0.633333	0.58	0.526667
		Standard deviation							0	0.0305505	0.0416333	0.080829	0.052915	0.0305505
		Standard error							0	0.0176383	0.024037	0.0466667	0.0305505	0.0176383
act-CasFB>dU6-dib13B	Normal fly food (no 20E)	1	50	3	0	0	0	0	1	0.06	0	0	0	0
		2	50	0	0	0	0	0	1	0	0	0	0	0
		3	50	1	1	0	0	0	1	0.02	0.02	0	0	0
		Average							1	0.0266667	0.00666667	0	0	0
		Standard deviation							0	0.0305505	0.011547	0	0	0
		Standard error							0	0.0176383	0.00666667	0	0	0
	Normal fly food + 20E	1	50	37	35	31	25	22	1	0.74	0.7	0.62	0.5	0.44
		2	50	40	37	36	31	31	1	0.8	0.74	0.72	0.62	0.62
		3	50	32	26	25	22	19	1	0.64	0.52	0.5	0.44	0.38
		Average							1	0.726667	0.653333	0.613333	0.52	0.48
		Standard deviation							0	0.080829	0.117189	0.110151	0.0916515	0.1249
		Standard error							0	0.0466667	0.0676593	0.0635959	0.052915	0.072111
act-CasFX>dU6-dib13X	Normal fly food (no 20E)	1	50	1	0	0	0	0	1	0.02	0	0	0	0
		2	50	0	0	0	0	0	1	0	0	0	0	0
		3	50	0	0	0	0	0	1	0	0	0	0	0
		Average							1	0.00666667	0	0	0	0
		Standard deviation							0	0.011547	0	0	0	0
		Standard error							0	0.00666667	0	0	0	0
	Normal fly food + 20E	1	50	34	31	27	25	21	1	0.68	0.62	0.54	0.5	0.42
		2	50	35	30	26	21	18	1	0.7	0.6	0.52	0.42	0.36
		3	50	38	35	31	27	24	1	0.76	0.7	0.62	0.54	0.48
		Average							1	0.713333	0.64	0.56	0.486667	0.42
		Standard deviation							0	0.0416333	0.052915	0.052915	0.061101	0.06
		Standard error							0	0.024037	0.0305505	0.0305505	0.0352767	0.034641
spok_DmC>dU6-dibgR1	Normal fly food (no 20E)	1	50	48	44	41	2	0	1	0.96	0.88	0.82	0.04	0		L1:	1st instar larva
		2	50	49	43	42	0	0	1	0.98	0.86	0.84	0	0		L2:	2nd instar larva
		3	50	47	39	38	5	0	1	0.94	0.78	0.76	0.1	0		L3:	3rd instar larva
		Average							1	0.96	0.84	0.806667	0.0466667	0
		Standard deviation							0	0.02	0.052915	0.0416333	0.0503322	0		dib	disembodied gene
		Standard error							0	0.011547	0.0305505	0.024037	0.0290593	0		phm	phantom gene
	Normal fly food + 20E	1	50	50	45	41	39	36	1	1	0.9	0.82	0.78	0.72		IRP1A	IRP1A gene
		2	50	49	42	40	38	38	1	0.98	0.84	0.8	0.76	0.76
		3	50	50	44	39	35	32	1	1	0.88	0.78	0.7	0.64
		Average							1	0.993333	0.873333	0.8	0.746667	0.706667
		Standard deviation							0	0.011547	0.0305505	0.02	0.0416333	0.061101
		Standard error							0	0.00666667	0.0176383	0.011547	0.024037	0.0352767
phm22-Gal4> UAS-CasFB; dU6-dib13B	Normal fly food (no 20E)	1	50	50	47	43	4	0	1	1	0.94	0.86	0.08	0
		2	50	48	45	39	2	0	1	0.96	0.9	0.78	0.04	0
		3	50	49	47	42	3	0	1	0.98	0.94	0.84	0.06	0
		Average							1	0.98	0.926667	0.826667	0.06	0
		Standard deviation							0	0.02	0.023094	0.0416333	0.02	0
		Standard error							0	0.011547	0.0133333	0.024037	0.011547	0
	Normal fly food + 20E	1	50	50	46	41	38	37	1	1	0.92	0.82	0.76	0.74
		2	50	50	47	44	41	41	1	1	0.94	0.88	0.82	0.82
		3	50	48	42	38	38	37	1	0.96	0.84	0.76	0.76	0.74
		Average							1	0.986667	0.9	0.82	0.78	0.766667
		Standard deviation							0	0.023094	0.052915	0.06	0.034641	0.046188
		Standard error							0	0.0133333	0.0305505	0.034641	0.02	0.0266667
phm22-Gal4> UAS-CasFX; dU6-dib13X	Normal fly food (no 20E)	1	50	47	44	42	0	0	1	0.94	0.88	0.84	0	0
		2	50	48	45	41	0	0	1	0.96	0.9	0.82	0	0
		3	50	45	42	40	0	0	1	0.9	0.84	0.8	0	0
		Average							1	0.933333	0.873333	0.82	0	0
		Standard deviation							0	0.0305505	0.0305505	0.02	0	0
		Standard error							0	0.0176383	0.0176383	0.011547	0	0
	Normal fly food + 20E	1	50	49	49	46	42	42	1	0.98	0.98	0.92	0.84	0.84
		2	50	49	47	43	43	41	1	0.98	0.94	0.86	0.86	0.82
		3	50	47	46	43	41	40	1	0.94	0.92	0.86	0.82	0.8
		Average							1	0.966667	0.946667	0.88	0.84	0.82
		Standard deviation							0	0.023094	0.0305505	0.034641	0.02	0.02
		Standard error							0	0.0133333	0.0176383	0.02	0.011547	0.011547
phmE7 mutant	Normal fly food (no 20E)	1	50	0	0	0	0	0	1	0	0	0	0	0
		2	50	0	0	0	0	0	1	0	0	0	0	0
		3	50	0	0	0	0	0	1	0	0	0	0	0
		Average							1	0	0	0	0	0
		Standard deviation							0	0	0	0	0	0
		Standard error							0	0	0	0	0	0
	Normal fly food + 20E	1	50	27	26	23	21	19	1	0.54	0.52	0.46	0.42	0.38
		2	50	28	27	24	24	21	1	0.56	0.54	0.48	0.48	0.42
		3	50	25	22	20	19	17	1	0.5	0.44	0.4	0.38	0.34
		Average							1	0.533333	0.5	0.446667	0.426667	0.38
		Standard deviation							0	0.0305505	0.052915	0.0416333	0.0503322	0.04
		Standard error							0	0.0176383	0.0305505	0.024037	0.0290593	0.023094
act-CasFB>dU6-phm13B	Normal fly food (no 20E)	1	50	0	0	0	0	0	1	0	0	0	0	0
		2	50	0	0	0	0	0	1	0	0	0	0	0
		3	50	0	0	0	0	0	1	0	0	0	0	0
		Average							1	0	0	0	0	0
		Standard deviation							0	0	0	0	0	0
		Standard error							0	0	0	0	0	0
	Normal fly food + 20E	1	50	31	25	21	17	14	1	0.62	0.5	0.42	0.34	0.28
		2	50	35	28	26	24	20	1	0.7	0.56	0.52	0.48	0.4
		3	50	26	23	19	18	15	1	0.52	0.46	0.38	0.36	0.3
		Average							1	0.613333	0.506667	0.44	0.393333	0.326667
		Standard deviation							0	0.090185	0.0503322	0.072111	0.0757188	0.064291
		Standard error							0	0.0520683	0.0290593	0.0416333	0.0437163	0.0371184
act-CasFX>dU6-phm13X	Normal fly food (no 20E)	1	50	0	0	0	0	0	1	0	0	0	0	0
		2	50	0	0	0	0	0	1	0	0	0	0	0
		3	50	0	0	0	0	0	1	0	0	0	0	0
		Average							1	0	0	0	0	0
		Standard deviation							0	0	0	0	0	0
		Standard error							0	0	0	0	0	0
	Normal fly food + 20E	1	50	35	28	25	23	20	1	0.7	0.56	0.5	0.46	0.4
		2	50	32	28	26	23	22	1	0.64	0.56	0.52	0.46	0.44
		3	50	31	25	23	19	17	1	0.62	0.5	0.46	0.38	0.34
		Average							1	0.653333	0.54	0.493333	0.433333	0.393333
		Standard deviation							0	0.0416333	0.034641	0.0305505	0.046188	0.0503322
		Standard error							0	0.024037	0.02	0.0176383	0.0266667	0.0290593
spok_DmC>dU6-phmgR1	Normal fly food (no 20E)	1	50	50	0	0	0	0	1	1	0	0	0	0
		2	50	47	0	0	0	0	1	0.94	0	0	0	0
		3	50	49	0	0	0	0	1	0.98	0	0	0	0
		Average							1	0.973333	0	0	0	0
		Standard deviation							0	0.0305505	0	0	0	0
		Standard error							0	0.0176383	0	0	0	0
	Normal fly food + 20E	1	50	48	45	41	40	37	1	0.96	0.9	0.82	0.8	0.74
		2	50	50	45	42	37	36	1	1	0.9	0.84	0.74	0.72
		3	50	47	44	38	37	35	1	0.94	0.88	0.76	0.74	0.7
		Average							1	0.966667	0.893333	0.806667	0.76	0.72
		Standard deviation							0	0.0305505	0.011547	0.0416333	0.034641	0.02
		Standard error							0	0.0176383	0.00666667	0.024037	0.02	0.011547
phm22-Gal4> UAS-CasFB; dU6-phm13B	Normal fly food (no 20E)	1	50	49	0	0	0	0	1	0.98	0	0	0	0
		2	50	48	0	0	0	0	1	0.96	0	0	0	0
		3	50	49	0	0	0	0	1	0.98	0	0	0	0
		Average							1	0.973333	0	0	0	0
		Standard deviation							0	0.011547	0	0	0	0
		Standard error							0	0.00666667	0	0	0	0
	Normal fly food + 20E	1	50	50	46	42	38	35	1	1	0.92	0.84	0.76	0.7
		2	50	48	45	42	39	37	1	0.96	0.9	0.84	0.78	0.74
		3	50	48	48	43	40	39	1	0.96	0.96	0.86	0.8	0.78
		Average							1	0.973333	0.926667	0.846667	0.78	0.74
		Standard deviation							0	0.023094	0.0305505	0.011547	0.02	0.04
		Standard error							0	0.0133333	0.0176383	0.00666667	0.011547	0.023094
phm22-Gal4> UAS-CasFX; dU6-phm13X	Normal fly food (no 20E)	1	50	50	0	0	0	0	1	1	0	0	0	0
		2	50	49	0	0	0	0	1	0.98	0	0	0	0
		3	50	50	0	0	0	0	1	1	0	0	0	0
		Average							1	0.993333	0	0	0	0
		Standard deviation							0	0.011547	0	0	0	0
		Standard error							0	0.00666667	0	0	0	0
	Normal fly food + 20E	1	50	50	48	45	42	40	1	1	0.96	0.9	0.84	0.8
		2	50	50	49	46	42	39	1	1	0.98	0.92	0.84	0.78
		3	50	49	49	47	46	42	1	0.98	0.98	0.94	0.92	0.84
		Average							1	0.993333	0.973333	0.92	0.866667	0.806667
		Standard deviation							0	0.011547	0.011547	0.02	0.046188	0.0305505
		Standard error							0	0.00666667	0.00666667	0.011547	0.0266667	0.0176383
IRP1AKO mutant	Normal fly food (no iron)	1	50	49	2	0	0	0	1	0.98	0.04	0	0	0
		2	50	47	4	0	0	0	1	0.94	0.08	0	0	0
		3	50	48	0	0	0	0	1	0.96	0	0	0	0
		Average							1	0.96	0.04	0	0	0
		Standard deviation							0	0.02	0.04	0	0	0
		Standard error							0	0.011547	0.023094	0	0	0
	Normal fly food + iron	1	50	44	38	35	31	26	1	0.88	0.76	0.7	0.62	0.52
		2	50	48	41	37	32	26	1	0.96	0.82	0.74	0.64	0.52
		3	50	43	35	32	26	21	1	0.86	0.7	0.64	0.52	0.42
		Average							1	0.9	0.76	0.693333	0.593333	0.486667
		Standard deviation							0	0.052915	0.06	0.0503322	0.064291	0.057735
		Standard error							0	0.0305505	0.034641	0.0290593	0.0371184	0.0333333
act-CasFB>dU6-IRP1A13B	Normal fly food (no iron)	1	50	50	1	0	0	0	1	1	0.02	0	0	0
		2	50	48	2	0	0	0	1	0.96	0.04	0	0	0
		3	50	49	0	0	0	0	1	0.98	0	0	0	0
		Average							1	0.98	0.02	0	0	0
		Standard deviation							0	0.02	0.02	0	0	0
		Standard error							0	0.011547	0.011547	0	0	0
	Normal fly food + iron	1	50	45	41	37	33	31	1	0.9	0.82	0.74	0.66	0.62
		2	50	43	38	35	31	28	1	0.86	0.76	0.7	0.62	0.56
		3	50	47	42	39	36	32	1	0.94	0.84	0.78	0.72	0.64
		Average							1	0.9	0.806667	0.74	0.666667	0.606667
		Standard deviation							0	0.04	0.0416333	0.04	0.0503322	0.0416333
		Standard error							0	0.023094	0.024037	0.023094	0.0290593	0.024037
act-CasFX>dU6-IRP1A13X	Normal fly food (no iron)	1	50	50	0	0	0	0	1	1	0	0	0	0
		2	50	48	0	0	0	0	1	0.96	0	0	0	0
		3	50	44	0	0	0	0	1	0.88	0	0	0	0
		Average							1	0.946667	0	0	0	0
		Standard deviation							0	0.061101	0	0	0	0
		Standard error							0	0.0352767	0	0	0	0
	Normal fly food + iron	1	50	49	44	40	38	36	1	0.98	0.88	0.8	0.76	0.72
		2	50	46	42	38	36	31	1	0.92	0.84	0.76	0.72	0.62
		3	50	47	39	36	32	29	1	0.94	0.78	0.72	0.64	0.58
		Average							1	0.946667	0.833333	0.76	0.706667	0.64
		Standard deviation							0	0.0305505	0.0503322	0.04	0.061101	0.072111
		Standard error							0	0.0176383	0.0290593	0.023094	0.0352767	0.0416333
spok_DmC>dU6-IRP1AgR1	Normal fly food (no iron)	1	50	49	47	46	0	0	1	0.98	0.94	0.92	0	0
		2	50	50	48	43	1	0	1	1	0.96	0.86	0.02	0
		3	50	47	47	42	0	0	1	0.94	0.94	0.84	0	0
		Average							1	0.973333	0.946667	0.873333	0.00666667	0
		Standard deviation							0	0.0305505	0.011547	0.0416333	0.011547	0
		Standard error							0	0.0176383	0.00666667	0.024037	0.00666667	0
	Normal fly food + iron	1	50	50	47	45	45	42	1	1	0.94	0.9	0.9	0.84
		2	50	50	48	46	45	44	1	1	0.96	0.92	0.9	0.88
		3	50	49	49	46	43	43	1	0.98	0.98	0.92	0.86	0.86
		Average							1	0.993333	0.96	0.913333	0.886667	0.86
		Standard deviation							0	0.011547	0.02	0.011547	0.023094	0.02
		Standard error							0	0.00666667	0.011547	0.00666667	0.0133333	0.011547
phm22-Gal4> UAS-CasFB; dU6-IRP1A13B	Normal fly food (no iron)	1	50	48	45	42	0	0	1	0.96	0.9	0.84	0	0
		2	50	49	45	43	0	0	1	0.98	0.9	0.86	0	0
		3	50	50	48	46	0	0	1	1	0.96	0.92	0	0
		Average							1	0.98	0.92	0.873333	0	0
		Standard deviation							0	0.02	0.034641	0.0416333	0	0
		Standard error							0	0.011547	0.02	0.024037	0	0
	Normal fly food + iron	1	50	48	45	43	42	38	1	0.96	0.9	0.86	0.84	0.76
		2	50	49	47	45	42	40	1	0.98	0.94	0.9	0.84	0.8
		3	50	48	46	43	41	38	1	0.96	0.92	0.86	0.82	0.76
		Average							1	0.966667	0.92	0.873333	0.833333	0.773333
		Standard deviation							0	0.011547	0.02	0.023094	0.011547	0.023094
		Standard error							0	0.00666667	0.011547	0.0133333	0.00666667	0.0133333
phm22-Gal4> UAS-CasFX; dU6-IRP1A13X	Normal fly food (no iron)	1	50	49	47	45	0	0	1	0.98	0.94	0.9	0	0
		2	50	50	48	45	0	0	1	1	0.96	0.9	0	0
		3	50	48	46	43	0	0	1	0.96	0.92	0.86	0	0
		Average							1	0.98	0.94	0.886667	0	0
		Standard deviation							0	0.02	0.02	0.023094	0	0
		Standard error							0	0.011547	0.011547	0.0133333	0	0
	Normal fly food + iron	1	50	47	45	43	41	38	1	0.94	0.9	0.86	0.82	0.76
		2	50	49	46	42	42	42	1	0.98	0.92	0.84	0.84	0.84
		3	50	48	46	43	40	39	1	0.96	0.92	0.86	0.8	0.78
		Average							1	0.96	0.913333	0.853333	0.82	0.793333
		Standard deviation							0	0.02	0.011547	0.011547	0.02	0.0416333
		Standard error							0	0.011547	0.00666667	0.00666667	0.011547	0.024037
phm22-Gal4> UAS-CasFX dU6-dib13X, dU6-IRP1A13X	Normal fly food no 20E, no iron	1	50	49	46	43	0	0	1	0.98	0.92	0.86	0	0
		2	50	47	44	41	0	0	1	0.94	0.88	0.82	0	0
		3	50	45	42	38	0	0	1	0.9	0.84	0.76	0	0
		Average							1	0.94	0.88	0.813333	0	0
		Standard deviation							0	0.04	0.04	0.0503322	0	0
		Standard error							0	0.023094	0.023094	0.0290593	0	0
	Normal fly food + 20E, no iron	1	50	48	45	42	0	0	1	0.96	0.9	0.84	0	0
		2	50	47	46	42	0	0	1	0.94	0.92	0.84	0	0
		3	50	48	45	43	0	0	1	0.96	0.9	0.86	0	0
		Average							1	0.953333	0.906667	0.846667	0	0
		Standard deviation							0	0.011547	0.011547	0.011547	0	0
		Standard error							0	0.00666667	0.00666667	0.00666667	0	0
	Normal fly food no 20E, + iron	1	50	48	46	44	0	0	1	0.96	0.92	0.88	0	0
		2	50	49	45	42	0	0	1	0.98	0.9	0.84	0	0
		3	50	48	45	43	0	0	1	0.96	0.9	0.86	0	0
		Average							1	0.966667	0.906667	0.86	0	0
		Standard deviation							0	0.011547	0.011547	0.02	0	0
		Standard error							0	0.00666667	0.00666667	0.011547	0	0
	Normal fly food + 20E, + iron	1	50	48	45	42	40	39	1	0.96	0.9	0.84	0.8	0.78
		2	50	48	47	45	42	41	1	0.96	0.94	0.9	0.84	0.82
		3	50	49	46	43	42	40	1	0.98	0.92	0.86	0.84	0.8
		Average							1	0.966667	0.92	0.866667	0.826667	0.8
		Standard deviation							0	0.011547	0.02	0.0305505	0.023094	0.02
		Standard error							0	0.00666667	0.011547	0.0176383	0.0133333	0.011547
